# Supplementary material for: Dataset on fuzzy logic based-modelling and optimization of thermophysical properties of nanofluid mixture
Source: Data Brief. 2019 Sep 21;26:104547. doi: 10.1016/j.dib.2019.104547 (PMC6811955; doi:10.1016/j.dib.2019.104547)
Supplement: Multimedia component 1 [file mmc1.xlsx]

## Sheet: Density
Train	Volume fraction	Volume fraction	Unit: g.cm-3	Unit: g.cm-3		Test	Volume fraction	Volume fraction	Unit: g.cm-3	Unit: g.cm-3
T(℃)	Al2O3(%)	TiO2(%)	Density Exp (Target)	Density Fuzzy		T(℃)	Al2O3(%)	TiO2(%)	Density Exp (Target)	Density Fuzzy
20	0	0	1.0625	1.06258		30	0	0	1.05696	1.0569
25	0	0	1.05979	1.0597		55	0	0	1.04158	1.04157
35	0	0	1.05404	1.05408		25	0.05	0	1.08438	1.08418
40	0	0	1.05103	1.05109		30	0.05	0	1.08112	1.08084
45	0	0	1.04794	1.04791		35	0.05	0	1.07781	1.07753
50	0	0	1.04477	1.04467		40	0.05	0	1.07446	1.07429
60	0	0	1.03826	1.03844		60	0.05	0	1.06053	1.06037
65	0	0	1.03484	1.03506		35	0.3	0	1.17459	1.17458
70	0	0	1.03182	1.03151		65	0.3	0	1.14812	1.14809
20	0.05	0	1.08755	1.08752		45	0	0.05	1.07424	1.07439
45	0.05	0	1.07105	1.0711		50	0	0.05	1.07075	1.07086
50	0.05	0	1.0676	1.06764		55	0	0.05	1.06721	1.06718
55	0.05	0	1.06409	1.06402		20	0	0.3	1.22417	1.22392
65	0.05	0	1.05691	1.05673		30	0	0.3	1.2131	1.21321
70	0.05	0	1.05291	1.05309		40	0	0.3	1.20265	1.2025
20	0.3	0	1.18861	1.1886		60	0	0.3	1.18265	1.18281
25	0.3	0	1.18389	1.1839		70	0	0.3	1.17261	1.173
30	0.3	0	1.1792	1.17921
40	0.3	0	1.17017	1.17014
45	0.3	0	1.16572	1.16577
50	0.3	0	1.16138	1.16131
55	0.3	0	1.15668	1.15676
60	0.3	0	1.15233	1.15228
70	0.3	0	1.14414	1.14415
20	0	0.05	1.09098	1.09105
25	0	0.05	1.08775	1.08772
30	0	0.05	1.08443	1.08438
35	0	0.05	1.08108	1.08104
40	0	0.05	1.07768	1.07772
60	0	0.05	1.06362	1.06352
65	0	0.05	1.05999	1.05987
70	0	0.05	1.05601	1.05622
25	0	0.3	1.2186	1.21859
35	0	0.3	1.20776	1.20779
45	0	0.3	1.19759	1.1975
50	0	0.3	1.19268	1.1926
55	0	0.3	1.18746	1.18771
65	0	0.3	1.178	1.1779
