# Supplementary material for: Dataset on fuzzy logic based-modelling and optimization of thermophysical properties of nanofluid mixture
Source: Data Brief. 2019 Sep 21;26:104547. doi: 10.1016/j.dib.2019.104547 (PMC6811955; doi:10.1016/j.dib.2019.104547)
Supplement: Multimedia component 2 [file mmc2.xlsx]

## Sheet: Viscosity
Train	Volume fraction	Volume fraction	Unit: m2/s	Unit: m2/s		Test	Volume fraction	Volume fraction	Unit: m2/s	Unit: m2/s
T(oC)	Al2O3(%)	TiO2(%)	Viscosity Exp (Target)	Viscosity Fuzzy		T(oC)	Al2O3(%)	TiO2(%)	Viscosity Exp (Target)	Viscosity Fuzzy
20	0	0	3.707	3.71296		30	0	0	2.716	2.72645
25	0	0	3.18	3.17671		40	0	0	2.073	2.06683
35	0	0	2.361	2.36085		60	0	0	1.329	1.35393
45	0	0	1.832	1.83182		65	0	0	1.211	1.28804
50	0	0	1.629	1.63131		25	0.05	0	4.12	3.97271
55	0	0	1.465	1.46313		45	0.05	0	2.217	2.15952
70	0	0	1.194	1.19416		65	0.05	0	1.315	1.27437
20	0.05	0	4.66	4.65619		70	0.05	0	1.105	1.09739
30	0.05	0	3.38	3.37747		45	0.3	0	3.111	3.03849
35	0.05	0	2.874	2.88458		50	0.3	0	2.735	2.66332
40	0.05	0	2.489	2.47895		65	0.3	0	1.936	1.95103
50	0.05	0	1.897	1.91283		30	0	0.05	3.587	3.64335
55	0.05	0	1.709	1.69182		55	0	0.05	1.953	1.88787
60	0.05	0	1.47	1.4749		65	0	0.05	1.443	1.46354
20	0.3	0	6.67	6.67842		40	0	0.3	3.99	3.9424
25	0.3	0	5.594	5.57342		50	0	0.3	3.189	3.17643
30	0.3	0	4.731	4.74785		65	0	0.3	2.287	2.22101
35	0.3	0	4.118	4.11353
40	0.3	0	3.565	3.56524
55	0.3	0	2.426	2.41186
60	0.3	0	2.16	2.18086
70	0.3	0	1.728	1.72106
20	0	0.05	4.885	4.88019
25	0	0.05	4.236	4.24345
35	0	0.05	3.121	3.10922
40	0	0.05	2.655	2.67736
45	0	0.05	2.402	2.3716
50	0	0.05	2.109	2.1277
60	0	0.05	1.662	1.65914
70	0	0.05	1.289	1.28939
20	0	0.3	7.132	7.13254
25	0	0.3	5.865	5.86257
30	0	0.3	4.944	4.94782
35	0	0.3	4.354	4.35174
45	0	0.3	3.561	3.56138
55	0	0.3	2.838	2.84305
60	0	0.3	2.538	2.53017
70	0	0.3	1.9097	1.91241
