# Supplementary material for: Dataset on fuzzy logic based-modelling and optimization of thermophysical properties of nanofluid mixture
Source: Data Brief. 2019 Sep 21;26:104547. doi: 10.1016/j.dib.2019.104547 (PMC6811955; doi:10.1016/j.dib.2019.104547)
Supplement: Multimedia component 3 [file mmc3.xlsx]

## Sheet: ThermalCond
Train	Volume fraction	Volume fraction	Unit: W.m-1.K-1	Unit: W.m-1.K-1		Test	Volume fraction	Volume fraction	Unit: W.m-1.K-1	Unit: W.m-1.K-1
T(oC)	Al2O3(%)	TiO2(%)	ThermalCond Exp (Target)	ThermalCond Fuzzy		T(oC)	Al2O3(%)	TiO2(%)	ThermalCond Exp (Target)	ThermalCond Fuzzy
20	0	0	0.3801	0.379806		30	0	0	0.3855	0.382973
25	0	0	0.3823	0.382697		40	0	0	0.3902	0.392605
35	0	0	0.38785	0.387689		45	0	0	0.39265	0.394144
50	0	0	0.3951	0.395296		45	0.05	0	0.4402	0.443476
55	0	0	0.3977	0.397497		55	0.05	0	0.4536	0.454081
60	0	0	0.4003	0.400634		60	0.05	0	0.4599	0.464098
65	0	0	0.4058	0.405246		70	0.05	0	0.4822	0.479077
70	0	0	0.4113	0.411606		50	0.3	0	0.527	0.523395
20	0.05	0	0.4089	0.409355		65	0.3	0	0.5438	0.547288
25	0.05	0	0.4187	0.41765		35	0	0.05	0.4245	0.42262
30	0.05	0	0.4211	0.421906		50	0	0.05	0.4404	0.439577
35	0.05	0	0.4306	0.430253		55	0	0.05	0.4424	0.442177
40	0.05	0	0.439	0.439185		70	0	0.05	0.4678	0.466771
50	0.05	0	0.447	0.446909		35	0	0.3	0.4659	0.466107
65	0.05	0	0.4728	0.472805		50	0	0.3	0.4784	0.476435
20	0.3	0	0.4689	0.469196		55	0	0.3	0.4823	0.482113
25	0.3	0	0.4837	0.482413		65	0	0.3	0.4952	0.496871
30	0.3	0	0.4931	0.495792
35	0.3	0	0.5101	0.506583
40	0.3	0	0.511	0.51398
45	0.3	0	0.5203	0.518711
55	0.3	0	0.5286	0.530554
60	0.3	0	0.5409	0.538847
70	0.3	0	0.5552	0.555723
20	0	0.05	0.4008	0.400665
25	0	0.05	0.412	0.412479
30	0	0.05	0.4166	0.416215
40	0	0.05	0.4314	0.431533
45	0	0.05	0.4373	0.437208
60	0	0.05	0.448	0.448121
65	0	0.05	0.4571	0.457
20	0	0.3	0.4391	0.439295
25	0	0.3	0.4513	0.450472
30	0	0.3	0.4582	0.458799
40	0	0.3	0.4716	0.472212
45	0	0.3	0.4756	0.474588
60	0	0.3	0.4883	0.489319
70	0	0.3	0.5051	0.504508
