# Supplementary material for: Dataset on fuzzy logic based-modelling and optimization of thermophysical properties of nanofluid mixture
Source: Data Brief. 2019 Sep 21;26:104547. doi: 10.1016/j.dib.2019.104547 (PMC6811955; doi:10.1016/j.dib.2019.104547)
Supplement: Multimedia component 4 [file mmc4.xlsx]

## Sheet: 100Runs
0.156388	0.167521	0.150509	0.139493	0.197633	0.14455	0.174849	0.164031	0.153448	0.171093	0.190038	0.139493	0.139493	0.163245	0.176295	0.161724	0.154683	0.139493	0.149409	0.181537	0.139493	0.147654	0.160652	0.185456	0.150018	0.151806	0.20797	0.151222	0.153008	0.146653	0.147459	0.139493	0.139493	0.151222	0.155723	0.147912	0.156073	0.139493	0.139493	0.156843	0.148424	0.14857	0.146703	0.139493	0.151222	0.196462	0.152873	0.155742	0.226248	0.16754
0.139493	0.158237	0.139493	0.139493	0.156444	0.139493	0.139493	0.139493	0.139493	0.139493	0.150412	0.139493	0.139493	0.139493	0.139493	0.139829	0.139493	0.139493	0.139493	0.143852	0.139493	0.139493	0.139493	0.153334	0.139493	0.139493	0.141456	0.139493	0.139493	0.139493	0.139493	0.139493	0.139493	0.139493	0.139493	0.139493	0.139493	0.139493	0.139493	0.139493	0.139493	0.139493	0.139493	0.139493	0.151222	0.159514	0.139493	0.155742	0.183672	0.139493
0.139493	0.139493	0.139493	0.139493	0.139493	0.139493	0.139493	0.139493	0.139493	0.139493	0.139493	0.139493	0.139493	0.139493	0.139493	0.139493	0.139493	0.139493	0.139493	0.139493	0.139493	0.139493	0.139493	0.139493	0.139493	0.139493	0.139493	0.139493	0.139493	0.139493	0.139493	0.139493	0.139493	0.139493	0.139493	0.139493	0.139493	0.139493	0.139493	0.139493	0.139493	0.139493	0.139493	0.139493	0.139493	0.139493	0.139493	0.139493	0.145256	0.139493
0.139493	0.139493	0.139493	0.139493	0.139493	0.139493	0.139493	0.139493	0.139493	0.139493	0.139493	0.139493	0.139493	0.139493	0.139493	0.139493	0.139493	0.139493	0.139493	0.139493	0.139493	0.139493	0.139493	0.139493	0.139493	0.139493	0.139493	0.139493	0.139493	0.139493	0.139493	0.139493	0.139493	0.139493	0.139493	0.139493	0.139493	0.139493	0.139493	0.139493	0.139493	0.139493	0.139493	0.139493	0.139493	0.139493	0.139493	0.139493	0.139493	0.139493
0.139493	0.139493	0.139493	0.139493	0.139493	0.139493	0.139493	0.139493	0.139493	0.139493	0.139493	0.139493	0.139493	0.139493	0.139493	0.139493	0.139493	0.139493	0.139493	0.139493	0.139493	0.139493	0.139493	0.139493	0.139493	0.139493	0.139493	0.139493	0.139493	0.139493	0.139493	0.139493	0.139493	0.139493	0.139493	0.139493	0.139493	0.139493	0.139493	0.139493	0.139493	0.139493	0.139493	0.139493	0.139493	0.139493	0.139493	0.139493	0.139493	0.139493
0.139493	0.139493	0.139493	0.139493	0.139493	0.139493	0.139493	0.139493	0.139493	0.139493	0.139493	0.139493	0.139493	0.139493	0.139493	0.139493	0.139493	0.139493	0.139493	0.139493	0.139493	0.139493	0.139493	0.139493	0.139493	0.139493	0.139493	0.139493	0.139493	0.139493	0.139493	0.139493	0.139493	0.139493	0.139493	0.139493	0.139493	0.139493	0.139493	0.139493	0.139493	0.139493	0.139493	0.139493	0.139493	0.139493	0.139493	0.139493	0.139493	0.139493
0.139493	0.139493	0.139493	0.139493	0.139493	0.139493	0.139493	0.139493	0.139493	0.139493	0.139493	0.139493	0.139493	0.139493	0.139493	0.139493	0.139493	0.139493	0.139493	0.139493	0.139493	0.139493	0.139493	0.139493	0.139493	0.139493	0.139493	0.139493	0.139493	0.139493	0.139493	0.139493	0.139493	0.139493	0.139493	0.139493	0.139493	0.139493	0.139493	0.139493	0.139493	0.139493	0.139493	0.139493	0.139493	0.139493	0.139493	0.139493	0.139493	0.139493
0.139493	0.139493	0.139493	0.139493	0.139493	0.139493	0.139493	0.139493	0.139493	0.139493	0.139493	0.139493	0.139493	0.139493	0.139493	0.139493	0.139493	0.139493	0.139493	0.139493	0.139493	0.139493	0.139493	0.139493	0.139493	0.139493	0.139493	0.139493	0.139493	0.139493	0.139493	0.139493	0.139493	0.139493	0.139493	0.139493	0.139493	0.139493	0.139493	0.139493	0.139493	0.139493	0.139493	0.139493	0.139493	0.139493	0.139493	0.139493	0.139493	0.139493
0.139493	0.139493	0.139493	0.139493	0.139493	0.139493	0.139493	0.139493	0.139493	0.139493	0.139493	0.139493	0.139493	0.139493	0.139493	0.139493	0.139493	0.139493	0.139493	0.139493	0.139493	0.139493	0.139493	0.139493	0.139493	0.139493	0.139493	0.139493	0.139493	0.139493	0.139493	0.139493	0.139493	0.139493	0.139493	0.139493	0.139493	0.139493	0.139493	0.139493	0.139493	0.139493	0.139493	0.139493	0.139493	0.139493	0.139493	0.139493	0.139493	0.139493
0.139493	0.139493	0.139493	0.139493	0.139493	0.139493	0.139493	0.139493	0.139493	0.139493	0.139493	0.139493	0.139493	0.139493	0.139493	0.139493	0.139493	0.139493	0.139493	0.139493	0.139493	0.139493	0.139493	0.139493	0.139493	0.139493	0.139493	0.139493	0.139493	0.139493	0.139493	0.139493	0.139493	0.139493	0.139493	0.139493	0.139493	0.139493	0.139493	0.139493	0.139493	0.139493	0.139493	0.139493	0.139493	0.139493	0.139493	0.139493	0.139493	0.139493
0.139493	0.139493	0.139493	0.139493	0.139493	0.139493	0.139493	0.139493	0.139493	0.139493	0.139493	0.139493	0.139493	0.139493	0.139493	0.139493	0.139493	0.139493	0.139493	0.139493	0.139493	0.139493	0.139493	0.139493	0.139493	0.139493	0.139493	0.139493	0.139493	0.139493	0.139493	0.139493	0.139493	0.139493	0.139493	0.139493	0.139493	0.139493	0.139493	0.139493	0.139493	0.139493	0.139493	0.139493	0.139493	0.139493	0.139493	0.139493	0.139493	0.139493
0.139493	0.139493	0.139493	0.139493	0.139493	0.139493	0.139493	0.139493	0.139493	0.139493	0.139493	0.139493	0.139493	0.139493	0.139493	0.139493	0.139493	0.139493	0.139493	0.139493	0.139493	0.139493	0.139493	0.139493	0.139493	0.139493	0.139493	0.139493	0.139493	0.139493	0.139493	0.139493	0.139493	0.139493	0.139493	0.139493	0.139493	0.139493	0.139493	0.139493	0.139493	0.139493	0.139493	0.139493	0.139493	0.139493	0.139493	0.139493	0.139493	0.139493
0.139493	0.139493	0.139493	0.139493	0.139493	0.139493	0.139493	0.139493	0.139493	0.139493	0.139493	0.139493	0.139493	0.139493	0.139493	0.139493	0.139493	0.139493	0.139493	0.139493	0.139493	0.139493	0.139493	0.139493	0.139493	0.139493	0.139493	0.139493	0.139493	0.139493	0.139493	0.139493	0.139493	0.139493	0.139493	0.139493	0.139493	0.139493	0.139493	0.139493	0.139493	0.139493	0.139493	0.139493	0.139493	0.139493	0.139493	0.139493	0.139493	0.139493
0.139493	0.139493	0.139493	0.139493	0.139493	0.139493	0.139493	0.139493	0.139493	0.139493	0.139493	0.139493	0.139493	0.139493	0.139493	0.139493	0.139493	0.139493	0.139493	0.139493	0.139493	0.139493	0.139493	0.139493	0.139493	0.139493	0.139493	0.139493	0.139493	0.139493	0.139493	0.139493	0.139493	0.139493	0.139493	0.139493	0.139493	0.139493	0.139493	0.139493	0.139493	0.139493	0.139493	0.139493	0.139493	0.139493	0.139493	0.139493	0.139493	0.139493
0.139493	0.139493	0.139493	0.139493	0.139493	0.139493	0.139493	0.139493	0.139493	0.139493	0.139493	0.139493	0.139493	0.139493	0.139493	0.139493	0.139493	0.139493	0.139493	0.139493	0.139493	0.139493	0.139493	0.139493	0.139493	0.139493	0.139493	0.139493	0.139493	0.139493	0.139493	0.139493	0.139493	0.139493	0.139493	0.139493	0.139493	0.139493	0.139493	0.139493	0.139493	0.139493	0.139493	0.139493	0.139493	0.139493	0.139493	0.139493	0.139493	0.139493
0.139493	0.139493	0.139493	0.139493	0.139493	0.139493	0.139493	0.139493	0.139493	0.139493	0.139493	0.139493	0.139493	0.139493	0.139493	0.139493	0.139493	0.139493	0.139493	0.139493	0.139493	0.139493	0.139493	0.139493	0.139493	0.139493	0.139493	0.139493	0.139493	0.139493	0.139493	0.139493	0.139493	0.139493	0.139493	0.139493	0.139493	0.139493	0.139493	0.139493	0.139493	0.139493	0.139493	0.139493	0.139493	0.139493	0.139493	0.139493	0.139493	0.139493
0.139493	0.139493	0.139493	0.139493	0.139493	0.139493	0.139493	0.139493	0.139493	0.139493	0.139493	0.139493	0.139493	0.139493	0.139493	0.139493	0.139493	0.139493	0.139493	0.139493	0.139493	0.139493	0.139493	0.139493	0.139493	0.139493	0.139493	0.139493	0.139493	0.139493	0.139493	0.139493	0.139493	0.139493	0.139493	0.139493	0.139493	0.139493	0.139493	0.139493	0.139493	0.139493	0.139493	0.139493	0.139493	0.139493	0.139493	0.139493	0.139493	0.139493
0.139493	0.139493	0.139493	0.139493	0.139493	0.139493	0.139493	0.139493	0.139493	0.139493	0.139493	0.139493	0.139493	0.139493	0.139493	0.139493	0.139493	0.139493	0.139493	0.139493	0.139493	0.139493	0.139493	0.139493	0.139493	0.139493	0.139493	0.139493	0.139493	0.139493	0.139493	0.139493	0.139493	0.139493	0.139493	0.139493	0.139493	0.139493	0.139493	0.139493	0.139493	0.139493	0.139493	0.139493	0.139493	0.139493	0.139493	0.139493	0.139493	0.139493
0.139493	0.139493	0.139493	0.139493	0.139493	0.139493	0.139493	0.139493	0.139493	0.139493	0.139493	0.139493	0.139493	0.139493	0.139493	0.139493	0.139493	0.139493	0.139493	0.139493	0.139493	0.139493	0.139493	0.139493	0.139493	0.139493	0.139493	0.139493	0.139493	0.139493	0.139493	0.139493	0.139493	0.139493	0.139493	0.139493	0.139493	0.139493	0.139493	0.139493	0.139493	0.139493	0.139493	0.139493	0.139493	0.139493	0.139493	0.139493	0.139493	0.139493
0.139493	0.139493	0.139493	0.139493	0.139493	0.139493	0.139493	0.139493	0.139493	0.139493	0.139493	0.139493	0.139493	0.139493	0.139493	0.139493	0.139493	0.139493	0.139493	0.139493	0.139493	0.139493	0.139493	0.139493	0.139493	0.139493	0.139493	0.139493	0.139493	0.139493	0.139493	0.139493	0.139493	0.139493	0.139493	0.139493	0.139493	0.139493	0.139493	0.139493	0.139493	0.139493	0.139493	0.139493	0.139493	0.139493	0.139493	0.139493	0.139493	0.139493
0.139493	0.139493	0.139493	0.139493	0.139493	0.139493	0.139493	0.139493	0.139493	0.139493	0.139493	0.139493	0.139493	0.139493	0.139493	0.139493	0.139493	0.139493	0.139493	0.139493	0.139493	0.139493	0.139493	0.139493	0.139493	0.139493	0.139493	0.139493	0.139493	0.139493	0.139493	0.139493	0.139493	0.139493	0.139493	0.139493	0.139493	0.139493	0.139493	0.139493	0.139493	0.139493	0.139493	0.139493	0.139493	0.139493	0.139493	0.139493	0.139493	0.139493
0.139493	0.139493	0.139493	0.139493	0.139493	0.139493	0.139493	0.139493	0.139493	0.139493	0.139493	0.139493	0.139493	0.139493	0.139493	0.139493	0.139493	0.139493	0.139493	0.139493	0.139493	0.139493	0.139493	0.139493	0.139493	0.139493	0.139493	0.139493	0.139493	0.139493	0.139493	0.139493	0.139493	0.139493	0.139493	0.139493	0.139493	0.139493	0.139493	0.139493	0.139493	0.139493	0.139493	0.139493	0.139493	0.139493	0.139493	0.139493	0.139493	0.139493
0.139493	0.139493	0.139493	0.139493	0.139493	0.139493	0.139493	0.139493	0.139493	0.139493	0.139493	0.139493	0.139493	0.139493	0.139493	0.139493	0.139493	0.139493	0.139493	0.139493	0.139493	0.139493	0.139493	0.139493	0.139493	0.139493	0.139493	0.139493	0.139493	0.139493	0.139493	0.139493	0.139493	0.139493	0.139493	0.139493	0.139493	0.139493	0.139493	0.139493	0.139493	0.139493	0.139493	0.139493	0.139493	0.139493	0.139493	0.139493	0.139493	0.139493
0.139493	0.139493	0.139493	0.139493	0.139493	0.139493	0.139493	0.139493	0.139493	0.139493	0.139493	0.139493	0.139493	0.139493	0.139493	0.139493	0.139493	0.139493	0.139493	0.139493	0.139493	0.139493	0.139493	0.139493	0.139493	0.139493	0.139493	0.139493	0.139493	0.139493	0.139493	0.139493	0.139493	0.139493	0.139493	0.139493	0.139493	0.139493	0.139493	0.139493	0.139493	0.139493	0.139493	0.139493	0.139493	0.139493	0.139493	0.139493	0.139493	0.139493
0.139493	0.139493	0.139493	0.139493	0.139493	0.139493	0.139493	0.139493	0.139493	0.139493	0.139493	0.139493	0.139493	0.139493	0.139493	0.139493	0.139493	0.139493	0.139493	0.139493	0.139493	0.139493	0.139493	0.139493	0.139493	0.139493	0.139493	0.139493	0.139493	0.139493	0.139493	0.139493	0.139493	0.139493	0.139493	0.139493	0.139493	0.139493	0.139493	0.139493	0.139493	0.139493	0.139493	0.139493	0.139493	0.139493	0.139493	0.139493	0.139493	0.139493
0.139493	0.139493	0.139493	0.139493	0.139493	0.139493	0.139493	0.139493	0.139493	0.139493	0.139493	0.139493	0.139493	0.139493	0.139493	0.139493	0.139493	0.139493	0.139493	0.139493	0.139493	0.139493	0.139493	0.139493	0.139493	0.139493	0.139493	0.139493	0.139493	0.139493	0.139493	0.139493	0.139493	0.139493	0.139493	0.139493	0.139493	0.139493	0.139493	0.139493	0.139493	0.139493	0.139493	0.139493	0.139493	0.139493	0.139493	0.139493	0.139493	0.139493
0.139493	0.139493	0.139493	0.139493	0.139493	0.139493	0.139493	0.139493	0.139493	0.139493	0.139493	0.139493	0.139493	0.139493	0.139493	0.139493	0.139493	0.139493	0.139493	0.139493	0.139493	0.139493	0.139493	0.139493	0.139493	0.139493	0.139493	0.139493	0.139493	0.139493	0.139493	0.139493	0.139493	0.139493	0.139493	0.139493	0.139493	0.139493	0.139493	0.139493	0.139493	0.139493	0.139493	0.139493	0.139493	0.139493	0.139493	0.139493	0.139493	0.139493
0.139493	0.139493	0.139493	0.139493	0.139493	0.139493	0.139493	0.139493	0.139493	0.139493	0.139493	0.139493	0.139493	0.139493	0.139493	0.139493	0.139493	0.139493	0.139493	0.139493	0.139493	0.139493	0.139493	0.139493	0.139493	0.139493	0.139493	0.139493	0.139493	0.139493	0.139493	0.139493	0.139493	0.139493	0.139493	0.139493	0.139493	0.139493	0.139493	0.139493	0.139493	0.139493	0.139493	0.139493	0.139493	0.139493	0.139493	0.139493	0.139493	0.139493
0.139493	0.139493	0.139493	0.139493	0.139493	0.139493	0.139493	0.139493	0.139493	0.139493	0.139493	0.139493	0.139493	0.139493	0.139493	0.139493	0.139493	0.139493	0.139493	0.139493	0.139493	0.139493	0.139493	0.139493	0.139493	0.139493	0.139493	0.139493	0.139493	0.139493	0.139493	0.139493	0.139493	0.139493	0.139493	0.139493	0.139493	0.139493	0.139493	0.139493	0.139493	0.139493	0.139493	0.139493	0.139493	0.139493	0.139493	0.139493	0.139493	0.139493
0.139493	0.139493	0.139493	0.139493	0.139493	0.139493	0.139493	0.139493	0.139493	0.139493	0.139493	0.139493	0.139493	0.139493	0.139493	0.139493	0.139493	0.139493	0.139493	0.139493	0.139493	0.139493	0.139493	0.139493	0.139493	0.139493	0.139493	0.139493	0.139493	0.139493	0.139493	0.139493	0.139493	0.139493	0.139493	0.139493	0.139493	0.139493	0.139493	0.139493	0.139493	0.139493	0.139493	0.139493	0.139493	0.139493	0.139493	0.139493	0.139493	0.139493
0.139493	0.139493	0.139493	0.139493	0.139493	0.139493	0.139493	0.139493	0.139493	0.139493	0.139493	0.139493	0.139493	0.139493	0.139493	0.139493	0.139493	0.139493	0.139493	0.139493	0.139493	0.139493	0.139493	0.139493	0.139493	0.139493	0.139493	0.139493	0.139493	0.139493	0.139493	0.139493	0.139493	0.139493	0.139493	0.139493	0.139493	0.139493	0.139493	0.139493	0.139493	0.139493	0.139493	0.139493	0.139493	0.139493	0.139493	0.139493	0.139493	0.139493
0.139493	0.139493	0.139493	0.139493	0.139493	0.139493	0.139493	0.139493	0.139493	0.139493	0.139493	0.139493	0.139493	0.139493	0.139493	0.139493	0.139493	0.139493	0.139493	0.139493	0.139493	0.139493	0.139493	0.139493	0.139493	0.139493	0.139493	0.139493	0.139493	0.139493	0.139493	0.139493	0.139493	0.139493	0.139493	0.139493	0.139493	0.139493	0.139493	0.139493	0.139493	0.139493	0.139493	0.139493	0.139493	0.139493	0.139493	0.139493	0.139493	0.139493
0.139493	0.139493	0.139493	0.139493	0.139493	0.139493	0.139493	0.139493	0.139493	0.139493	0.139493	0.139493	0.139493	0.139493	0.139493	0.139493	0.139493	0.139493	0.139493	0.139493	0.139493	0.139493	0.139493	0.139493	0.139493	0.139493	0.139493	0.139493	0.139493	0.139493	0.139493	0.139493	0.139493	0.139493	0.139493	0.139493	0.139493	0.139493	0.139493	0.139493	0.139493	0.139493	0.139493	0.139493	0.139493	0.139493	0.139493	0.139493	0.139493	0.139493
0.139493	0.139493	0.139493	0.139493	0.139493	0.139493	0.139493	0.139493	0.139493	0.139493	0.139493	0.139493	0.139493	0.139493	0.139493	0.139493	0.139493	0.139493	0.139493	0.139493	0.139493	0.139493	0.139493	0.139493	0.139493	0.139493	0.139493	0.139493	0.139493	0.139493	0.139493	0.139493	0.139493	0.139493	0.139493	0.139493	0.139493	0.139493	0.139493	0.139493	0.139493	0.139493	0.139493	0.139493	0.139493	0.139493	0.139493	0.139493	0.139493	0.139493
0.139493	0.139493	0.139493	0.139493	0.139493	0.139493	0.139493	0.139493	0.139493	0.139493	0.139493	0.139493	0.139493	0.139493	0.139493	0.139493	0.139493	0.139493	0.139493	0.139493	0.139493	0.139493	0.139493	0.139493	0.139493	0.139493	0.139493	0.139493	0.139493	0.139493	0.139493	0.139493	0.139493	0.139493	0.139493	0.139493	0.139493	0.139493	0.139493	0.139493	0.139493	0.139493	0.139493	0.139493	0.139493	0.139493	0.139493	0.139493	0.139493	0.139493
0.139493	0.139493	0.139493	0.139493	0.139493	0.139493	0.139493	0.139493	0.139493	0.139493	0.139493	0.139493	0.139493	0.139493	0.139493	0.139493	0.139493	0.139493	0.139493	0.139493	0.139493	0.139493	0.139493	0.139493	0.139493	0.139493	0.139493	0.139493	0.139493	0.139493	0.139493	0.139493	0.139493	0.139493	0.139493	0.139493	0.139493	0.139493	0.139493	0.139493	0.139493	0.139493	0.139493	0.139493	0.139493	0.139493	0.139493	0.139493	0.139493	0.139493
0.139493	0.139493	0.139493	0.139493	0.139493	0.139493	0.139493	0.139493	0.139493	0.139493	0.139493	0.139493	0.139493	0.139493	0.139493	0.139493	0.139493	0.139493	0.139493	0.139493	0.139493	0.139493	0.139493	0.139493	0.139493	0.139493	0.139493	0.139493	0.139493	0.139493	0.139493	0.139493	0.139493	0.139493	0.139493	0.139493	0.139493	0.139493	0.139493	0.139493	0.139493	0.139493	0.139493	0.139493	0.139493	0.139493	0.139493	0.139493	0.139493	0.139493
0.139493	0.139493	0.139493	0.139493	0.139493	0.139493	0.139493	0.139493	0.139493	0.139493	0.139493	0.139493	0.139493	0.139493	0.139493	0.139493	0.139493	0.139493	0.139493	0.139493	0.139493	0.139493	0.139493	0.139493	0.139493	0.139493	0.139493	0.139493	0.139493	0.139493	0.139493	0.139493	0.139493	0.139493	0.139493	0.139493	0.139493	0.139493	0.139493	0.139493	0.139493	0.139493	0.139493	0.139493	0.139493	0.139493	0.139493	0.139493	0.139493	0.139493
0.139493	0.139493	0.139493	0.139493	0.139493	0.139493	0.139493	0.139493	0.139493	0.139493	0.139493	0.139493	0.139493	0.139493	0.139493	0.139493	0.139493	0.139493	0.139493	0.139493	0.139493	0.139493	0.139493	0.139493	0.139493	0.139493	0.139493	0.139493	0.139493	0.139493	0.139493	0.139493	0.139493	0.139493	0.139493	0.139493	0.139493	0.139493	0.139493	0.139493	0.139493	0.139493	0.139493	0.139493	0.139493	0.139493	0.139493	0.139493	0.139493	0.139493
0.139493	0.139493	0.139493	0.139493	0.139493	0.139493	0.139493	0.139493	0.139493	0.139493	0.139493	0.139493	0.139493	0.139493	0.139493	0.139493	0.139493	0.139493	0.139493	0.139493	0.139493	0.139493	0.139493	0.139493	0.139493	0.139493	0.139493	0.139493	0.139493	0.139493	0.139493	0.139493	0.139493	0.139493	0.139493	0.139493	0.139493	0.139493	0.139493	0.139493	0.139493	0.139493	0.139493	0.139493	0.139493	0.139493	0.139493	0.139493	0.139493	0.139493
0.139493	0.139493	0.139493	0.139493	0.139493	0.139493	0.139493	0.139493	0.139493	0.139493	0.139493	0.139493	0.139493	0.139493	0.139493	0.139493	0.139493	0.139493	0.139493	0.139493	0.139493	0.139493	0.139493	0.139493	0.139493	0.139493	0.139493	0.139493	0.139493	0.139493	0.139493	0.139493	0.139493	0.139493	0.139493	0.139493	0.139493	0.139493	0.139493	0.139493	0.139493	0.139493	0.139493	0.139493	0.139493	0.139493	0.139493	0.139493	0.139493	0.139493
0.139493	0.139493	0.139493	0.139493	0.139493	0.139493	0.139493	0.139493	0.139493	0.139493	0.139493	0.139493	0.139493	0.139493	0.139493	0.139493	0.139493	0.139493	0.139493	0.139493	0.139493	0.139493	0.139493	0.139493	0.139493	0.139493	0.139493	0.139493	0.139493	0.139493	0.139493	0.139493	0.139493	0.139493	0.139493	0.139493	0.139493	0.139493	0.139493	0.139493	0.139493	0.139493	0.139493	0.139493	0.139493	0.139493	0.139493	0.139493	0.139493	0.139493
0.139493	0.139493	0.139493	0.139493	0.139493	0.139493	0.139493	0.139493	0.139493	0.139493	0.139493	0.139493	0.139493	0.139493	0.139493	0.139493	0.139493	0.139493	0.139493	0.139493	0.139493	0.139493	0.139493	0.139493	0.139493	0.139493	0.139493	0.139493	0.139493	0.139493	0.139493	0.139493	0.139493	0.139493	0.139493	0.139493	0.139493	0.139493	0.139493	0.139493	0.139493	0.139493	0.139493	0.139493	0.139493	0.139493	0.139493	0.139493	0.139493	0.139493
0.139493	0.139493	0.139493	0.139493	0.139493	0.139493	0.139493	0.139493	0.139493	0.139493	0.139493	0.139493	0.139493	0.139493	0.139493	0.139493	0.139493	0.139493	0.139493	0.139493	0.139493	0.139493	0.139493	0.139493	0.139493	0.139493	0.139493	0.139493	0.139493	0.139493	0.139493	0.139493	0.139493	0.139493	0.139493	0.139493	0.139493	0.139493	0.139493	0.139493	0.139493	0.139493	0.139493	0.139493	0.139493	0.139493	0.139493	0.139493	0.139493	0.139493
0.139493	0.139493	0.139493	0.139493	0.139493	0.139493	0.139493	0.139493	0.139493	0.139493	0.139493	0.139493	0.139493	0.139493	0.139493	0.139493	0.139493	0.139493	0.139493	0.139493	0.139493	0.139493	0.139493	0.139493	0.139493	0.139493	0.139493	0.139493	0.139493	0.139493	0.139493	0.139493	0.139493	0.139493	0.139493	0.139493	0.139493	0.139493	0.139493	0.139493	0.139493	0.139493	0.139493	0.139493	0.139493	0.139493	0.139493	0.139493	0.139493	0.139493
0.139493	0.139493	0.139493	0.139493	0.139493	0.139493	0.139493	0.139493	0.139493	0.139493	0.139493	0.139493	0.139493	0.139493	0.139493	0.139493	0.139493	0.139493	0.139493	0.139493	0.139493	0.139493	0.139493	0.139493	0.139493	0.139493	0.139493	0.139493	0.139493	0.139493	0.139493	0.139493	0.139493	0.139493	0.139493	0.139493	0.139493	0.139493	0.139493	0.139493	0.139493	0.139493	0.139493	0.139493	0.139493	0.139493	0.139493	0.139493	0.139493	0.139493
0.139493	0.139493	0.139493	0.139493	0.139493	0.139493	0.139493	0.139493	0.139493	0.139493	0.139493	0.139493	0.139493	0.139493	0.139493	0.139493	0.139493	0.139493	0.139493	0.139493	0.139493	0.139493	0.139493	0.139493	0.139493	0.139493	0.139493	0.139493	0.139493	0.139493	0.139493	0.139493	0.139493	0.139493	0.139493	0.139493	0.139493	0.139493	0.139493	0.139493	0.139493	0.139493	0.139493	0.139493	0.139493	0.139493	0.139493	0.139493	0.139493	0.139493
0.139493	0.139493	0.139493	0.139493	0.139493	0.139493	0.139493	0.139493	0.139493	0.139493	0.139493	0.139493	0.139493	0.139493	0.139493	0.139493	0.139493	0.139493	0.139493	0.139493	0.139493	0.139493	0.139493	0.139493	0.139493	0.139493	0.139493	0.139493	0.139493	0.139493	0.139493	0.139493	0.139493	0.139493	0.139493	0.139493	0.139493	0.139493	0.139493	0.139493	0.139493	0.139493	0.139493	0.139493	0.139493	0.139493	0.139493	0.139493	0.139493	0.139493
0.139493	0.139493	0.139493	0.139493	0.139493	0.139493	0.139493	0.139493	0.139493	0.139493	0.139493	0.139493	0.139493	0.139493	0.139493	0.139493	0.139493	0.139493	0.139493	0.139493	0.139493	0.139493	0.139493	0.139493	0.139493	0.139493	0.139493	0.139493	0.139493	0.139493	0.139493	0.139493	0.139493	0.139493	0.139493	0.139493	0.139493	0.139493	0.139493	0.139493	0.139493	0.139493	0.139493	0.139493	0.139493	0.139493	0.139493	0.139493	0.139493	0.139493
0.139493	0.139493	0.139493	0.139493	0.139493	0.139493	0.139493	0.139493	0.139493	0.139493	0.139493	0.139493	0.139493	0.139493	0.139493	0.139493	0.139493	0.139493	0.139493	0.139493	0.139493	0.139493	0.139493	0.139493	0.139493	0.139493	0.139493	0.139493	0.139493	0.139493	0.139493	0.139493	0.139493	0.139493	0.139493	0.139493	0.139493	0.139493	0.139493	0.139493	0.139493	0.139493	0.139493	0.139493	0.139493	0.139493	0.139493	0.139493	0.139493	0.139493
[truncated: 50 more columns]
